# Supplementary material for: Bach2-deficient mice are prone to autoimmune pancreatitis but protected from high-fat diet-induced fatty liver disease
Source: Front Immunol. 2025 Oct 15;16:1639622. doi: 10.3389/fimmu.2025.1639622 (PMC12568605; doi:10.3389/fimmu.2025.1639622)
Supplement: Supplementary file 4 [file Table1.xlsx]

## Sheet: Table_S1
TABLE S1. Gene expression analyses of pancreatic samples derived from 18-week-old untreated Bach2 knockout (Bach2KO) and Bach2 wild-type (Bach2WT) mice by RNA-seq. Each group consisted of two male and two female mice. Listed are the top 200 genes (up- or downregulated) from the comparison Bach2KO vs. Bach2WT mice, based on the adjusted p values (calculated using the Benjamini-Hochberg false disco…
Bach2KO vs. Bach2WT
No.	Gene_ID	log2FoldChange	padj	Gene_Name
1	ENSMUSG00000047222	8.53421	4.34243e-09	Rnase2a
2	ENSMUSG00000076612	-24.1467	7.44928e-09	Ighg2c
3	ENSMUSG00000061100	2.77561	6.95152e-07	Retnla
4	ENSMUSG00000037095	2.37427	0.000114965	Lrg1
5	ENSMUSG00000071521	-1.3312	0.000170618	Try10
6	ENSMUSG00000078439	-1.40684	0.000192688	Smim24
7	ENSMUSG00000063779	7.76701	0.000400792	Chil4
8	ENSMUSG00000078520	-1.19885	0.0014387	Cela3a
9	ENSMUSG00000028661	6.91826	0.0014387	Epha8
10	ENSMUSG00000018623	7.03792	0.0014387	Mmp7
11	ENSMUSG00000050335	2.09834	0.0014387	Lgals3
12	ENSMUSG00000069515	2.9319	0.0014387	Lyz1
13	ENSMUSG00000019122	2.2518	0.00144714	Ccl9
14	ENSMUSG00000062609	7.63743	0.00175342	Kcnj15
15	ENSMUSG00000019894	-5.19526	0.00175342	Slc6a15
16	ENSMUSG00000069874	1.82007	0.00201658	Irgm2
17	ENSMUSG00000030717	0.998467	0.0023769	Nupr1
18	ENSMUSG00000026073	6.79927	0.00240229	Il1r2
19	ENSMUSG00000018927	1.85628	0.00362878	Ccl6
20	ENSMUSG00000003882	6.88563	0.00397763	Il7r
21	ENSMUSG00000079056	3.57609	0.00537024	Kcnip3
22	ENSMUSG00000020460	0.852319	0.00537024	Rps27a
23	ENSMUSG00000078853	2.45651	0.00580682	Igtp
24	ENSMUSG00000027242	6.68344	0.00592555	Wdr76
25	ENSMUSG00000057411	-0.947866	0.0071308	Antkmt
26	ENSMUSG00000026235	6.45294	0.0071308	Epha4
27	ENSMUSG00000020108	1.71852	0.00803271	Ddit4
28	ENSMUSG00000031766	6.75002	0.00803271	Slc12a3
29	ENSMUSG00000025089	2.00548	0.0100666	Gfra1
30	ENSMUSG00000035929	1.85904	0.0100666	H2-Q4
31	ENSMUSG00000029417	6.39279	0.0106973	Cxcl9
32	ENSMUSG00000031896	-0.682803	0.0106973	Ctrl
33	ENSMUSG00000037321	1.32701	0.0113898	Tap1
34	ENSMUSG00000040809	6.48059	0.0133069	Chil3
35	ENSMUSG00000046908	6.4728	0.0133069	Ltb4r1
36	ENSMUSG00000060802	1.08828	0.0133069	B2m
37	ENSMUSG00000038642	1.70787	0.0133069	Ctss
38	ENSMUSG00000040152	1.82265	0.0139983	Thbs1
39	ENSMUSG00000020477	-0.75305	0.0144954	Mrps24
40	ENSMUSG00000117924	-0.81066	0.0153283	Tmem223
41	ENSMUSG00000030498	5.87715	0.0169973	Gas2
42	ENSMUSG00000041035	-0.876771	0.0182734	Dpcd
43	ENSMUSG00000053411	0.91832	0.0191559	Cbx7
44	ENSMUSG00000073418	2.15418	0.0197334	C4b
45	ENSMUSG00000048489	2.44001	0.0231236	Depp1
46	ENSMUSG00000066800	4.86974	0.023153	Rnasel
47	ENSMUSG00000096715	-7.08405	0.0234953	Igkv3-4
48	ENSMUSG00000040856	2.45082	0.0240431	Dlk1
49	ENSMUSG00000009185	3.56674	0.024301	Ccl8
50	ENSMUSG00000025473	3.44097	0.0244656	Adam8
51	ENSMUSG00000067212	0.91194	0.0276739	H2-T23
52	ENSMUSG00000056071	6.30728	0.0280087	S100a9
53	ENSMUSG00000035775	6.7945	0.0280087	Krt20
54	ENSMUSG00000054855	2.52801	0.0282413	Rnd1
55	ENSMUSG00000024845	-0.76062	0.0282413	Tmem134
56	ENSMUSG00000035674	-0.826141	0.0282413	Ndufa3
57	ENSMUSG00000021795	6.07679	0.0282413	Sftpd
58	ENSMUSG00000056054	6.62219	0.0282413	S100a8
59	ENSMUSG00000035896	-0.720133	0.0305849	Rnase1
60	ENSMUSG00000022553	0.608622	0.0307344	Maf1
61	ENSMUSG00000027199	-0.729346	0.0313557	Gatm
62	ENSMUSG00000034785	-1.52316	0.0313557	Dio1
63	ENSMUSG00000038695	-0.823508	0.0373218	Josd2
64	ENSMUSG00000079657	-0.74782	0.0430079	Rab26
65	ENSMUSG00000056978	-0.912428	0.0430079	Hamp2
66	ENSMUSG00000066720	-1.17326	0.0430079	Cldn9
67	ENSMUSG00000028776	0.866859	0.0430079	Tinagl1
68	ENSMUSG00000071711	-0.626174	0.0430622	Mpst
69	ENSMUSG00000062328	0.938835	0.0437296	Rpl17
70	ENSMUSG00000026417	1.09276	0.0442774	Pigr
71	ENSMUSG00000079547	1.63239	0.0481968	H2-DMb1
72	ENSMUSG00000054446	-0.557626	0.0481968	Cpa1
73	ENSMUSG00000034220	0.993813	0.0481968	Gpc1
74	ENSMUSG00000024039	-0.707938	0.0484863	Cbs
75	ENSMUSG00000025909	5.92568	0.0484863	Sntg1
76	ENSMUSG00000049892	2.53827	0.0506232	Rasd1
77	ENSMUSG00000085829	1.8544	0.0515774	Gm4285
78	ENSMUSG00000025810	0.819255	0.0526478	Nrp1
79	ENSMUSG00000045394	0.786718	0.05275	Epcam
80	ENSMUSG00000035385	4.76874	0.05275	Ccl2
81	ENSMUSG00000058297	1.46452	0.0530215	Spock2
82	ENSMUSG00000015312	2.12012	0.0556972	Gadd45b
83	ENSMUSG00000045193	1.14149	0.0556972	Cirbp
84	ENSMUSG00000038007	1.38295	0.0598213	Acer2
85	ENSMUSG00000020877	-0.774532	0.0623245	Scrn2
86	ENSMUSG00000031979	0.90675	0.0623245	Cog2
87	ENSMUSG00000053646	0.781465	0.0623245	Plxnb1
88	ENSMUSG00000070661	2.75473	0.0623245	Rnf186
89	ENSMUSG00000060470	5.99994	0.0623245	Adgrg3
90	ENSMUSG00000019710	-0.601363	0.0629753	Mrpl24
91	ENSMUSG00000031170	-1.11423	0.0629753	Slc38a5
92	ENSMUSG00000034981	-0.699846	0.0634575	Parm1
93	ENSMUSG00000039195	-0.808422	0.0643531	Bbln
94	ENSMUSG00000050052	4.46646	0.0667229	Tdrp
95	ENSMUSG00000069808	2.4166	0.0687761	Tlcd3a
96	ENSMUSG00000024308	0.724333	0.0731271	Tapbp
97	ENSMUSG00000000078	1.45955	0.0735922	Klf6
98	ENSMUSG00000054717	2.93371	0.0739772	Hmgb2
99	ENSMUSG00000096010	6.41358	0.0744478	H4f16
100	ENSMUSG00000024937	1.62489	0.0795384	Ehbp1l1
101	ENSMUSG00000026822	2.35837	0.0800563	Lcn2
102	ENSMUSG00000076569	-8.02124	0.0844343	Igkv5-39
103	ENSMUSG00000026288	1.3807	0.0854323	Inpp5d
104	ENSMUSG00000074489	-2.01809	0.0854323	Bglap3
105	ENSMUSG00000050276	6.20153	0.0887303	Mrgprg
106	ENSMUSG00000020766	-0.73453	0.0910904	Galk1
107	ENSMUSG00000002332	-0.912069	0.094791	Dhrs1
108	ENSMUSG00000089809	2.47788	0.094791	Rasgef1b
109	ENSMUSG00000021322	4.98738	0.094791	Aoah
110	ENSMUSG00000121171	3.0165	0.094791	ENSMUSG00000121171
111	ENSMUSG00000060063	2.65449	0.094791	Alox5ap
112	ENSMUSG00000020463	1.62656	0.094791	Ppp4r3b
113	ENSMUSG00000000627	5.71254	0.0949398	Sema4f
114	ENSMUSG00000005718	1.38762	0.0955354	Tfap4
115	ENSMUSG00000017344	-1.07821	0.0975752	Vtn
116	ENSMUSG00000025555	0.740317	0.0976389	Farp1
117	ENSMUSG00000099974	4.86246	0.0979376	Bcl2a1d
118	ENSMUSG00000037649	1.67027	0.0979376	H2-DMa
119	ENSMUSG00000001348	-1.18539	0.0989697	Acp5
120	ENSMUSG00000078122	5.69518	0.10379	F630028O10Rik
121	ENSMUSG00000025512	-1.12818	0.10379	Chid1
122	ENSMUSG00000030802	-0.574214	0.10395	Bckdk
123	ENSMUSG00000043832	3.42418	0.10395	Clec4a3
124	ENSMUSG00000019789	6.2534	0.103954	Hey2
125	ENSMUSG00000023433	-0.668519	0.107007	Cela3b
126	ENSMUSG00000023942	0.897456	0.107007	Slc29a1
127	ENSMUSG00000071181	6.2137	0.107007	3830408C21Rik
128	ENSMUSG00000036478	0.705252	0.107007	Btg1
129	ENSMUSG00000046329	-0.757708	0.116454	Slc25a23
130	ENSMUSG00000030747	-1.19666	0.116454	Dgat2
131	ENSMUSG00000030701	-0.519921	0.117445	Plekhb1
132	ENSMUSG00000051790	1.47595	0.122931	Nlgn2
133	ENSMUSG00000020432	-0.53826	0.122931	Tcn2
134	ENSMUSG00000003032	1.23101	0.122931	Klf4
135	ENSMUSG00000087165	-1.50771	0.122931	2010001A14Rik
136	ENSMUSG00000026117	4.35758	0.122931	Zap70
137	ENSMUSG00000029394	-0.573706	0.12384	Cdk2ap1
138	ENSMUSG00000057163	-0.593769	0.128001	Prss2
139	ENSMUSG00000112639	4.75662	0.128001	A730063M14Rik
140	ENSMUSG00000037035	2.17561	0.133888	Inhbb
141	ENSMUSG00000034932	-0.635324	0.134363	Mrpl54
142	ENSMUSG00000023032	4.76466	0.13748	Slc4a8
143	ENSMUSG00000033318	-0.646377	0.137696	Gstt2
144	ENSMUSG00000022263	1.35142	0.137696	Trio
145	ENSMUSG00000069516	1.12521	0.140686	Lyz2
146	ENSMUSG00000050071	3.48333	0.143895	Bex1
147	ENSMUSG00000024907	-0.829765	0.143895	Gal
148	ENSMUSG00000005881	-0.604737	0.143895	Ergic3
149	ENSMUSG00000027533	0.877495	0.143895	Fabp5
150	ENSMUSG00000060647	-1.52823	0.143895	Gm7099
151	ENSMUSG00000003484	2.23831	0.143895	Cyp4f18
152	ENSMUSG00000031146	-0.624263	0.143895	Plp2
153	ENSMUSG00000024184	-0.604985	0.143895	Pdia2
154	ENSMUSG00000025868	-0.647086	0.143895	Higd2a
155	ENSMUSG00000078920	2.05186	0.143895	Ifi47
156	ENSMUSG00000032671	3.58025	0.143895	A930018P22Rik
157	ENSMUSG00000038393	2.32637	0.143895	Txnip
158	ENSMUSG00000066705	-0.475334	0.143895	Fxyd6
159	ENSMUSG00000025651	-0.463281	0.143895	Uqcrc1
160	ENSMUSG00000066839	-0.669263	0.145217	Ecsit
161	ENSMUSG00000102252	-1.173	0.145217	Snrpn
162	ENSMUSG00000015165	0.638749	0.145627	Hnrnpl
163	ENSMUSG00000004558	1.30337	0.145627	Ndrg2
164	ENSMUSG00000114985	-0.587551	0.145627	1810028F09Rik
165	ENSMUSG00000103640	-5.73636	0.147227	Gm31406
166	ENSMUSG00000072974	-4.16985	0.147227	Gm4787
167	ENSMUSG00000048163	1.79441	0.147227	Selplg
168	ENSMUSG00000049588	3.29	0.147227	Ccdc69
169	ENSMUSG00000002083	1.75759	0.147227	Bbc3
170	ENSMUSG00000040111	1.57344	0.147227	Gramd1b
171	ENSMUSG00000004655	0.924263	0.147538	Aqp1
172	ENSMUSG00000032750	5.68444	0.150961	Gab3
173	ENSMUSG00000024049	3.32501	0.151198	Myom1
174	ENSMUSG00000020427	1.06639	0.152008	Igfbp3
175	ENSMUSG00000117039	5.93186	0.152008	Gm32358
176	ENSMUSG00000058794	5.62588	0.152902	Nfe2
177	ENSMUSG00000035776	-0.633654	0.153388	Cd99l2
178	ENSMUSG00000026201	-0.708926	0.158262	Stk16
179	ENSMUSG00000037071	-1.23378	0.158262	Scd1
180	ENSMUSG00000106617	5.08352	0.158262	Gm36266
181	ENSMUSG00000039542	4.68143	0.159833	Ncam1
182	ENSMUSG00000058715	1.6331	0.161783	Fcer1g
183	ENSMUSG00000095123	3.61079	0.165003	Gm21781
184	ENSMUSG00000006050	-0.576513	0.16501	Sra1
185	ENSMUSG00000059013	1.16894	0.16501	Sh2d3c
186	ENSMUSG00000031803	1.91145	0.165169	B3gnt3
187	ENSMUSG00000021943	1.12395	0.165244	Gdf10
188	ENSMUSG00000034570	-0.985504	0.16818	Inpp5j
189	ENSMUSG00000065990	-0.533014	0.16895	Aurkaip1
190	ENSMUSG00000050708	-0.610423	0.16895	Ftl1
191	ENSMUSG00000096727	1.17415	0.16895	Psmb9
192	ENSMUSG00000003346	-0.624483	0.169895	Abhd17a
193	ENSMUSG00000029703	1.23893	0.170828	Lrwd1
194	ENSMUSG00000024028	-0.687545	0.170828	Tff2
195	ENSMUSG00000018672	-0.607835	0.172382	Copz2
196	ENSMUSG00000037405	1.38686	0.172935	Icam1
197	ENSMUSG00000020547	0.769559	0.173269	Bzw2
198	ENSMUSG00000021025	1.02727	0.176436	Nfkbia
199	ENSMUSG00000023473	5.97759	0.176436	Celsr3
200	ENSMUSG00000022498	-0.605144	0.176436	Txndc11
