# Supplementary material for: Bach2-deficient mice are prone to autoimmune pancreatitis but protected from high-fat diet-induced fatty liver disease
Source: Front Immunol. 2025 Oct 15;16:1639622. doi: 10.3389/fimmu.2025.1639622 (PMC12568605; doi:10.3389/fimmu.2025.1639622)
Supplement: Supplementary file 5 [file Table2.xlsx]

## Sheet: Bach2KO vs. Bach2WT.up
TABLE S2.Gene ontology (GO) term enrichment analyses of gene expression data. Pancreatic samples derived from 18-week-old untreated Bach2 knockout (Bach2KO) and Bach2 wild-type (Bach2WT) mice were subjected to RNA-seq. Each group consisted of two male and two female mice. GO terms (limited to a maximum of 10 terms per category) that were up- and down-regulated in Bach2KO mice compared to Bach2WT …
Category	GOID	Description	GeneRatio	padj	geneID	geneName	Count
BP	GO:0002478	antigen processing and presentation of exogenous peptide antigen	18/658	4.21635e-11	ENSMUSG00000035929/ENSMUSG00000060802/ENSMUSG00000038642/ENSMUSG00000067212/ENSMUSG00000079547/ENSMUSG00000024308/ENSMUSG00000037649/ENSMUSG00000058715/ENSMUSG00000026656/ENSMUSG00000061232/ENSMUSG00000059498/ENSMUSG00000060550/ENSMUSG00000073411/ENSMUSG00000073409/ENSMUSG00000024339/ENSMUSG00000073421/ENSMUSG00000036594/ENSMUSG00000024610	H2-Q4/B2m/Ctss/H2-T23/H2-DMb1/Tapbp/H2-DMa/Fcer1g/Fcgr2b/H2-K1/Fcgr3/H2-Q7/H2-D1/H2-Q6/Tap2/H2-Ab1/H2-Aa/Cd74	18
BP	GO:0019884	antigen processing and presentation of exogenous antigen	18/658	5.42599e-10	ENSMUSG00000035929/ENSMUSG00000060802/ENSMUSG00000038642/ENSMUSG00000067212/ENSMUSG00000079547/ENSMUSG00000024308/ENSMUSG00000037649/ENSMUSG00000058715/ENSMUSG00000026656/ENSMUSG00000061232/ENSMUSG00000059498/ENSMUSG00000060550/ENSMUSG00000073411/ENSMUSG00000073409/ENSMUSG00000024339/ENSMUSG00000073421/ENSMUSG00000036594/ENSMUSG00000024610	H2-Q4/B2m/Ctss/H2-T23/H2-DMb1/Tapbp/H2-DMa/Fcer1g/Fcgr2b/H2-K1/Fcgr3/H2-Q7/H2-D1/H2-Q6/Tap2/H2-Ab1/H2-Aa/Cd74	18
BP	GO:0072677	eosinophil migration	13/658	5.42599e-10	ENSMUSG00000050335/ENSMUSG00000019122/ENSMUSG00000018927/ENSMUSG00000009185/ENSMUSG00000025473/ENSMUSG00000035385/ENSMUSG00000031779/ENSMUSG00000031778/ENSMUSG00000018930/ENSMUSG00000035373/ENSMUSG00000035042/ENSMUSG00000004814/ENSMUSG00000020676	Lgals3/Ccl9/Ccl6/Ccl8/Adam8/Ccl2/Ccl22/Cx3cl1/Ccl4/Ccl7/Ccl5/Ccl24/Ccl11	13
BP	GO:0048245	eosinophil chemotaxis	12/658	1.09257e-09	ENSMUSG00000050335/ENSMUSG00000019122/ENSMUSG00000018927/ENSMUSG00000009185/ENSMUSG00000035385/ENSMUSG00000031779/ENSMUSG00000031778/ENSMUSG00000018930/ENSMUSG00000035373/ENSMUSG00000035042/ENSMUSG00000004814/ENSMUSG00000020676	Lgals3/Ccl9/Ccl6/Ccl8/Ccl2/Ccl22/Cx3cl1/Ccl4/Ccl7/Ccl5/Ccl24/Ccl11	12
BP	GO:0019882	antigen processing and presentation	25/658	1.46398e-09	ENSMUSG00000035929/ENSMUSG00000037321/ENSMUSG00000060802/ENSMUSG00000038642/ENSMUSG00000040152/ENSMUSG00000067212/ENSMUSG00000079547/ENSMUSG00000024308/ENSMUSG00000037649/ENSMUSG00000058715/ENSMUSG00000096727/ENSMUSG00000037405/ENSMUSG00000026656/ENSMUSG00000061232/ENSMUSG00000059498/ENSMUSG00000060550/ENSMUSG00000073411/ENSMUSG00000024338/ENSMUSG00000073409/ENSMUSG00000002983/ENSMUSG00000024339/…	H2-Q4/Tap1/B2m/Ctss/Thbs1/H2-T23/H2-DMb1/Tapbp/H2-DMa/Fcer1g/Psmb9/Icam1/Fcgr2b/H2-K1/Fcgr3/H2-Q7/H2-D1/Psmb8/H2-Q6/Relb/Tap2/Ccl19/H2-Ab1/H2-Aa/Cd74	25
BP	GO:0048002	antigen processing and presentation of peptide antigen	19/658	2.7534e-09	ENSMUSG00000035929/ENSMUSG00000037321/ENSMUSG00000060802/ENSMUSG00000038642/ENSMUSG00000067212/ENSMUSG00000079547/ENSMUSG00000024308/ENSMUSG00000037649/ENSMUSG00000058715/ENSMUSG00000026656/ENSMUSG00000061232/ENSMUSG00000059498/ENSMUSG00000060550/ENSMUSG00000073411/ENSMUSG00000073409/ENSMUSG00000024339/ENSMUSG00000073421/ENSMUSG00000036594/ENSMUSG00000024610	H2-Q4/Tap1/B2m/Ctss/H2-T23/H2-DMb1/Tapbp/H2-DMa/Fcer1g/Fcgr2b/H2-K1/Fcgr3/H2-Q7/H2-D1/H2-Q6/Tap2/H2-Ab1/H2-Aa/Cd74	19
BP	GO:0019221	cytokine-mediated signaling pathway	48/658	4.08663e-09	ENSMUSG00000019122/ENSMUSG00000069874/ENSMUSG00000026073/ENSMUSG00000018927/ENSMUSG00000003882/ENSMUSG00000078853/ENSMUSG00000029417/ENSMUSG00000009185/ENSMUSG00000035385/ENSMUSG00000000078/ENSMUSG00000058715/ENSMUSG00000021025/ENSMUSG00000059326/ENSMUSG00000054072/ENSMUSG00000056427/ENSMUSG00000112023/ENSMUSG00000031779/ENSMUSG00000031778/ENSMUSG00000074151/ENSMUSG00000018899/ENSMUSG00000018930/…	Ccl9/Irgm2/Il1r2/Ccl6/Il7r/Igtp/Cxcl9/Ccl8/Ccl2/Klf6/Fcer1g/Nfkbia/Csf2ra/Iigp1/Slit3/Lilrb4b/Ccl22/Cx3cl1/Nlrc5/Irf1/Ccl4/Ccl7/Irak2/Egr1/Ccl19/Il6ra/Stat1/Csf2rb2/Il10ra/Il1rn/Spi1/C1qtnf4/Tut4/Il2rb/Csf2rb/Oasl2/Il22ra1/Nfkbiz/Rbm15/Ccl5/Sh2b2/Ccr5/Cd74/Ackr3/Cd300lf/Plvap/Ccl24/Ccl11	48
BP	GO:0034341	response to type II interferon	26/658	2.13503e-08	ENSMUSG00000019122/ENSMUSG00000069874/ENSMUSG00000018927/ENSMUSG00000078853/ENSMUSG00000009185/ENSMUSG00000035385/ENSMUSG00000031779/ENSMUSG00000031778/ENSMUSG00000074151/ENSMUSG00000018899/ENSMUSG00000060550/ENSMUSG00000018930/ENSMUSG00000035373/ENSMUSG00000071005/ENSMUSG00000026104/ENSMUSG00000073421/ENSMUSG00000079363/ENSMUSG00000105504/ENSMUSG00000040264/ENSMUSG00000041515/ENSMUSG00000036594/…	Ccl9/Irgm2/Ccl6/Igtp/Ccl8/Ccl2/Ccl22/Cx3cl1/Nlrc5/Irf1/H2-Q7/Ccl4/Ccl7/Ccl19/Stat1/H2-Ab1/Gbp4/Gbp5/Gbp2b/Irf8/H2-Aa/Cxcl16/Ccl5/Cd74/Ccl24/Ccl11	26
BP	GO:0042742	defense response to bacterium	37/658	2.13503e-08	ENSMUSG00000047222/ENSMUSG00000018623/ENSMUSG00000069515/ENSMUSG00000069874/ENSMUSG00000003882/ENSMUSG00000078853/ENSMUSG00000035929/ENSMUSG00000060802/ENSMUSG00000067212/ENSMUSG00000054717/ENSMUSG00000026822/ENSMUSG00000069516/ENSMUSG00000004655/ENSMUSG00000058715/ENSMUSG00000030413/ENSMUSG00000053964/ENSMUSG00000054072/ENSMUSG00000030017/ENSMUSG00000061232/ENSMUSG00000060550/ENSMUSG00000073411/…	Rnase2a/Mmp7/Lyz1/Irgm2/Il7r/Igtp/H2-Q4/B2m/H2-T23/Hmgb2/Lcn2/Lyz2/Aqp1/Fcer1g/Pglyrp1/Lgals4/Iigp1/Reg3g/H2-K1/H2-Q7/H2-D1/Nlrp3/H2-Q6/Hck/Gbp4/Gbp5/Myo1f/Pgc/Cyba/Mpeg1/Gbp2b/Bcl3/Il22ra1/Irf8/Nfkbiz/Ncf1/Cebpb	37
BP	GO:1990266	neutrophil migration	24/658	2.61029e-08	ENSMUSG00000050335/ENSMUSG00000019122/ENSMUSG00000018927/ENSMUSG00000029417/ENSMUSG00000009185/ENSMUSG00000025473/ENSMUSG00000056071/ENSMUSG00000056054/ENSMUSG00000035385/ENSMUSG00000058715/ENSMUSG00000031779/ENSMUSG00000031778/ENSMUSG00000059498/ENSMUSG00000018930/ENSMUSG00000035373/ENSMUSG00000071005/ENSMUSG00000019278/ENSMUSG00000024300/ENSMUSG00000049307/ENSMUSG00000035042/ENSMUSG00000024610/…	Lgals3/Ccl9/Ccl6/Cxcl9/Ccl8/Adam8/S100a9/S100a8/Ccl2/Fcer1g/Ccl22/Cx3cl1/Fcgr3/Ccl4/Ccl7/Ccl19/Dpep1/Myo1f/Fut4/Ccl5/Cd74/Pde4b/Ccl24/Ccl11	24
CC	GO:0009897	external side of plasma membrane	46/669	1.83808e-07	ENSMUSG00000050335/ENSMUSG00000003882/ENSMUSG00000025089/ENSMUSG00000035929/ENSMUSG00000029417/ENSMUSG00000060802/ENSMUSG00000040152/ENSMUSG00000040856/ENSMUSG00000067212/ENSMUSG00000043832/ENSMUSG00000039542/ENSMUSG00000058715/ENSMUSG00000037405/ENSMUSG00000032849/ENSMUSG00000031871/ENSMUSG00000026656/ENSMUSG00000028970/ENSMUSG00000032135/ENSMUSG00000065987/ENSMUSG00000061232/ENSMUSG00000059498/…	Lgals3/Il7r/Gfra1/H2-Q4/Cxcl9/B2m/Thbs1/Dlk1/H2-T23/Clec4a3/Ncam1/Fcer1g/Icam1/Abcc4/Cdh5/Fcgr2b/Abcb1b/Mcam/Cd209b/H2-K1/Fcgr3/H2-Q7/H2-D1/Ly6c1/Mgl2/H2-Q6/Ccl19/Il6ra/Tnfrsf4/H2-Ab1/Csf2rb2/Ctsk/Cd200r1/Siglece/Il2rb/Csf2rb/Itgae/H2-Aa/Azgp1/Vsir/Ccr5/Cd74/Ackr3/Itgal/Abca1/Gpihbp1	46
CC	GO:0042611	MHC protein complex	12/669	1.83808e-07	ENSMUSG00000035929/ENSMUSG00000060802/ENSMUSG00000067212/ENSMUSG00000079547/ENSMUSG00000037649/ENSMUSG00000061232/ENSMUSG00000060550/ENSMUSG00000073411/ENSMUSG00000073409/ENSMUSG00000073421/ENSMUSG00000036594/ENSMUSG00000024610	H2-Q4/B2m/H2-T23/H2-DMb1/H2-DMa/H2-K1/H2-Q7/H2-D1/H2-Q6/H2-Ab1/H2-Aa/Cd74	12
CC	GO:0042824	MHC class I peptide loading complex	9/669	5.62237e-07	ENSMUSG00000035929/ENSMUSG00000037321/ENSMUSG00000060802/ENSMUSG00000024308/ENSMUSG00000061232/ENSMUSG00000060550/ENSMUSG00000073411/ENSMUSG00000073409/ENSMUSG00000024339	H2-Q4/Tap1/B2m/Tapbp/H2-K1/H2-Q7/H2-D1/H2-Q6/Tap2	9
CC	GO:0042613	MHC class II protein complex	6/669	0.000256725	ENSMUSG00000060802/ENSMUSG00000079547/ENSMUSG00000037649/ENSMUSG00000073421/ENSMUSG00000036594/ENSMUSG00000024610	B2m/H2-DMb1/H2-DMa/H2-Ab1/H2-Aa/Cd74	6
CC	GO:0042612	MHC class I protein complex	7/669	0.000470875	ENSMUSG00000035929/ENSMUSG00000060802/ENSMUSG00000067212/ENSMUSG00000061232/ENSMUSG00000060550/ENSMUSG00000073411/ENSMUSG00000073409	H2-Q4/B2m/H2-T23/H2-K1/H2-Q7/H2-D1/H2-Q6	7
CC	GO:0098797	plasma membrane protein complex	40/669	0.00265092	ENSMUSG00000037095/ENSMUSG00000079056/ENSMUSG00000025089/ENSMUSG00000035929/ENSMUSG00000060802/ENSMUSG00000025473/ENSMUSG00000067212/ENSMUSG00000079547/ENSMUSG00000025909/ENSMUSG00000037649/ENSMUSG00000026117/ENSMUSG00000058715/ENSMUSG00000031871/ENSMUSG00000059326/ENSMUSG00000043004/ENSMUSG00000061232/ENSMUSG00000060550/ENSMUSG00000073411/ENSMUSG00000073409/ENSMUSG00000053040/ENSMUSG00000027947/…	Lrg1/Kcnip3/Gfra1/H2-Q4/B2m/Adam8/H2-T23/H2-DMb1/Sntg1/H2-DMa/Zap70/Fcer1g/Cdh5/Csf2ra/Gng2/H2-K1/H2-Q7/H2-D1/H2-Q6/Aph1c/Il6ra/Calm2/H2-Ab1/Csf2rb2/Scn4b/Gnb4/Cflar/Cyba/Csf2rb/Itgae/Gria2/H2-Aa/Ncf1/Tnk2/Cdh3/Cd74/Itgal/Pde4b/Grb2/Atp1b1	40
CC	GO:0030670	phagocytic vesicle membrane	7/669	0.00265092	ENSMUSG00000037321/ENSMUSG00000060802/ENSMUSG00000067212/ENSMUSG00000024308/ENSMUSG00000061232/ENSMUSG00000060550/ENSMUSG00000073411	Tap1/B2m/H2-T23/Tapbp/H2-K1/H2-Q7/H2-D1	7
CC	GO:0032398	MHC class Ib protein complex	6/669	0.00265092	ENSMUSG00000035929/ENSMUSG00000067212/ENSMUSG00000061232/ENSMUSG00000060550/ENSMUSG00000073411/ENSMUSG00000073409	H2-Q4/H2-T23/H2-K1/H2-Q7/H2-D1/H2-Q6	6
CC	GO:0098553	lumenal side of endoplasmic reticulum membrane	5/669	0.00265092	ENSMUSG00000067212/ENSMUSG00000061232/ENSMUSG00000060550/ENSMUSG00000073411/ENSMUSG00000035206	H2-T23/H2-K1/H2-Q7/H2-D1/Sppl2b	5
CC	GO:0030666	endocytic vesicle membrane	8/669	0.0250585	ENSMUSG00000037321/ENSMUSG00000060802/ENSMUSG00000067212/ENSMUSG00000024308/ENSMUSG00000061232/ENSMUSG00000060550/ENSMUSG00000073411/ENSMUSG00000029426	Tap1/B2m/H2-T23/Tapbp/H2-K1/H2-Q7/H2-D1/Scarb2	8
MF	GO:0008009	chemokine activity	14/660	9.01127e-09	ENSMUSG00000019122/ENSMUSG00000018927/ENSMUSG00000029417/ENSMUSG00000009185/ENSMUSG00000035385/ENSMUSG00000031779/ENSMUSG00000031778/ENSMUSG00000018930/ENSMUSG00000035373/ENSMUSG00000071005/ENSMUSG00000018920/ENSMUSG00000035042/ENSMUSG00000004814/ENSMUSG00000020676	Ccl9/Ccl6/Cxcl9/Ccl8/Ccl2/Ccl22/Cx3cl1/Ccl4/Ccl7/Ccl19/Cxcl16/Ccl5/Ccl24/Ccl11	14
MF	GO:0048020	CCR chemokine receptor binding	13/660	2.88433e-08	ENSMUSG00000019122/ENSMUSG00000018927/ENSMUSG00000009185/ENSMUSG00000035385/ENSMUSG00000031779/ENSMUSG00000031778/ENSMUSG00000018930/ENSMUSG00000035373/ENSMUSG00000071005/ENSMUSG00000026104/ENSMUSG00000035042/ENSMUSG00000004814/ENSMUSG00000020676	Ccl9/Ccl6/Ccl8/Ccl2/Ccl22/Cx3cl1/Ccl4/Ccl7/Ccl19/Stat1/Ccl5/Ccl24/Ccl11	13
MF	GO:0042379	chemokine receptor binding	15/660	1.13812e-07	ENSMUSG00000019122/ENSMUSG00000018927/ENSMUSG00000029417/ENSMUSG00000009185/ENSMUSG00000035385/ENSMUSG00000031779/ENSMUSG00000031778/ENSMUSG00000018930/ENSMUSG00000035373/ENSMUSG00000071005/ENSMUSG00000026104/ENSMUSG00000018920/ENSMUSG00000035042/ENSMUSG00000004814/ENSMUSG00000020676	Ccl9/Ccl6/Cxcl9/Ccl8/Ccl2/Ccl22/Cx3cl1/Ccl4/Ccl7/Ccl19/Stat1/Cxcl16/Ccl5/Ccl24/Ccl11	15
MF	GO:0042605	peptide antigen binding	13/660	2.20131e-07	ENSMUSG00000035929/ENSMUSG00000037321/ENSMUSG00000060802/ENSMUSG00000067212/ENSMUSG00000079547/ENSMUSG00000037649/ENSMUSG00000061232/ENSMUSG00000060550/ENSMUSG00000073411/ENSMUSG00000073409/ENSMUSG00000024339/ENSMUSG00000073421/ENSMUSG00000036594	H2-Q4/Tap1/B2m/H2-T23/H2-DMb1/H2-DMa/H2-K1/H2-Q7/H2-D1/H2-Q6/Tap2/H2-Ab1/H2-Aa	13
MF	GO:0046977	TAP binding	8/660	7.46634e-06	ENSMUSG00000035929/ENSMUSG00000037321/ENSMUSG00000024308/ENSMUSG00000061232/ENSMUSG00000060550/ENSMUSG00000073411/ENSMUSG00000073409/ENSMUSG00000024339	H2-Q4/Tap1/Tapbp/H2-K1/H2-Q7/H2-D1/H2-Q6/Tap2	8
MF	GO:0046978	TAP1 binding	7/660	3.54921e-05	ENSMUSG00000037321/ENSMUSG00000024308/ENSMUSG00000061232/ENSMUSG00000060550/ENSMUSG00000073411/ENSMUSG00000073409/ENSMUSG00000024339	Tap1/Tapbp/H2-K1/H2-Q7/H2-D1/H2-Q6/Tap2	7
MF	GO:0046979	TAP2 binding	7/660	3.54921e-05	ENSMUSG00000037321/ENSMUSG00000024308/ENSMUSG00000061232/ENSMUSG00000060550/ENSMUSG00000073411/ENSMUSG00000073409/ENSMUSG00000024339	Tap1/Tapbp/H2-K1/H2-Q7/H2-D1/H2-Q6/Tap2	7
MF	GO:0005125	cytokine activity	21/660	4.03886e-05	ENSMUSG00000019122/ENSMUSG00000018927/ENSMUSG00000029417/ENSMUSG00000009185/ENSMUSG00000035385/ENSMUSG00000037035/ENSMUSG00000021943/ENSMUSG00000030413/ENSMUSG00000031779/ENSMUSG00000031778/ENSMUSG00000018930/ENSMUSG00000001131/ENSMUSG00000035373/ENSMUSG00000071005/ENSMUSG00000026981/ENSMUSG00000040794/ENSMUSG00000039304/ENSMUSG00000018920/ENSMUSG00000035042/ENSMUSG00000004814/ENSMUSG00000020676	Ccl9/Ccl6/Cxcl9/Ccl8/Ccl2/Inhbb/Gdf10/Pglyrp1/Ccl22/Cx3cl1/Ccl4/Timp1/Ccl7/Ccl19/Il1rn/C1qtnf4/Tnfsf10/Cxcl16/Ccl5/Ccl24/Ccl11	21
MF	GO:0030545	signaling receptor regulator activity	37/660	7.99943e-05	ENSMUSG00000061100/ENSMUSG00000050335/ENSMUSG00000019122/ENSMUSG00000018927/ENSMUSG00000029417/ENSMUSG00000009185/ENSMUSG00000035385/ENSMUSG00000054717/ENSMUSG00000000627/ENSMUSG00000037035/ENSMUSG00000021943/ENSMUSG00000030413/ENSMUSG00000112023/ENSMUSG00000031779/ENSMUSG00000022651/ENSMUSG00000031778/ENSMUSG00000030017/ENSMUSG00000079019/ENSMUSG00000018930/ENSMUSG00000079018/ENSMUSG00000001131/…	Retnla/Lgals3/Ccl9/Ccl6/Cxcl9/Ccl8/Ccl2/Hmgb2/Sema4f/Inhbb/Gdf10/Pglyrp1/Lilrb4b/Ccl22/Retnlg/Cx3cl1/Reg3g/Insl3/Ccl4/Ly6c1/Timp1/Ccl7/Sema6b/Nrg2/Ccl19/Hdgfl3/Il1rn/C1qtnf4/Fnta/Tnfsf10/Cxcl16/Ccl5/Clec12a/Ccl24/Ccl11/Gpihbp1/Ly6c2	37
MF	GO:0062061	TAP complex binding	6/660	0.000166648	ENSMUSG00000035929/ENSMUSG00000024308/ENSMUSG00000061232/ENSMUSG00000060550/ENSMUSG00000073411/ENSMUSG00000073409	H2-Q4/Tapbp/H2-K1/H2-Q7/H2-D1/H2-Q6	6

## Sheet: Bach2KO vs. Bach2WT.down
Category	GOID	Description	GeneRatio	padj	geneID	geneName	Count
BP	GO:0006119	oxidative phosphorylation	34/584	2.80676e-15	ENSMUSG00000057411/ENSMUSG00000035674/ENSMUSG00000046329/ENSMUSG00000025651/ENSMUSG00000024208/ENSMUSG00000031059/ENSMUSG00000040048/ENSMUSG00000002379/ENSMUSG00000024038/ENSMUSG00000034566/ENSMUSG00000000399/ENSMUSG00000059734/ENSMUSG00000037916/ENSMUSG00000020163/ENSMUSG00000028964/ENSMUSG00000032330/ENSMUSG00000033938/ENSMUSG00000031818/ENSMUSG00000022354/ENSMUSG00000009863/ENSMUSG00000025204/…	Antkmt/Ndufa3/Slc25a23/Uqcrc1/Uqcc2/Ndufb11/Ndufb10/Ndufa11/Ndufv3/Atp5h/Ndufa9/Ndufs8/Ndufv1/Uqcr11/Park7/Cox7a2/Ndufb7/Cox4i1/Ndufb9/Sdhb/Ndufb8/Ndufa7/Shmt2/Atp5o/Cox8b/Ndufb4/Cox6a1/Atp5d/Ndufs7/Fxn/Atp5j2/Coq7/Ndufa13/Cyc1	34
BP	GO:0009060	aerobic respiration	36/584	2.19071e-13	ENSMUSG00000057411/ENSMUSG00000035674/ENSMUSG00000046329/ENSMUSG00000025651/ENSMUSG00000024208/ENSMUSG00000031059/ENSMUSG00000040048/ENSMUSG00000002379/ENSMUSG00000024038/ENSMUSG00000034566/ENSMUSG00000020456/ENSMUSG00000000399/ENSMUSG00000059734/ENSMUSG00000037916/ENSMUSG00000020163/ENSMUSG00000028964/ENSMUSG00000032330/ENSMUSG00000033938/ENSMUSG00000031818/ENSMUSG00000022354/ENSMUSG00000009863/…	Antkmt/Ndufa3/Slc25a23/Uqcrc1/Uqcc2/Ndufb11/Ndufb10/Ndufa11/Ndufv3/Atp5h/Ogdh/Ndufa9/Ndufs8/Ndufv1/Uqcr11/Park7/Cox7a2/Ndufb7/Cox4i1/Ndufb9/Sdhb/Ndufb8/Ndufa7/Shmt2/Atp5o/Cox8b/Ndufb4/Cox6a1/Atp5d/Ndufs7/Fxn/Atp5j2/Coq7/Ndufa13/Nop53/Cyc1	36
BP	GO:0015986	proton motive force-driven ATP synthesis	23/584	2.19071e-13	ENSMUSG00000057411/ENSMUSG00000035674/ENSMUSG00000031059/ENSMUSG00000040048/ENSMUSG00000002379/ENSMUSG00000024038/ENSMUSG00000034566/ENSMUSG00000000399/ENSMUSG00000059734/ENSMUSG00000037916/ENSMUSG00000033938/ENSMUSG00000022354/ENSMUSG00000009863/ENSMUSG00000025204/ENSMUSG00000041881/ENSMUSG00000022956/ENSMUSG00000022820/ENSMUSG00000003072/ENSMUSG00000020153/ENSMUSG00000038690/ENSMUSG00000036199/…	Antkmt/Ndufa3/Ndufb11/Ndufb10/Ndufa11/Ndufv3/Atp5h/Ndufa9/Ndufs8/Ndufv1/Ndufb7/Ndufb9/Sdhb/Ndufb8/Ndufa7/Atp5o/Ndufb4/Atp5d/Ndufs7/Atp5j2/Ndufa13/Atp5g1/Atp5g2	23
BP	GO:0045333	cellular respiration	39/584	1.55735e-12	ENSMUSG00000057411/ENSMUSG00000035674/ENSMUSG00000046329/ENSMUSG00000025651/ENSMUSG00000028048/ENSMUSG00000024208/ENSMUSG00000031059/ENSMUSG00000040048/ENSMUSG00000002379/ENSMUSG00000024038/ENSMUSG00000034566/ENSMUSG00000020456/ENSMUSG00000000399/ENSMUSG00000029020/ENSMUSG00000059734/ENSMUSG00000037916/ENSMUSG00000020163/ENSMUSG00000028964/ENSMUSG00000032330/ENSMUSG00000033938/ENSMUSG00000031818/…	Antkmt/Ndufa3/Slc25a23/Uqcrc1/Gba/Uqcc2/Ndufb11/Ndufb10/Ndufa11/Ndufv3/Atp5h/Ogdh/Ndufa9/Mfn2/Ndufs8/Ndufv1/Uqcr11/Park7/Cox7a2/Ndufb7/Cox4i1/Ndufb9/Sdhb/Ndufb8/Ndufa7/Shmt2/Atp5o/Cox8b/Ndufb4/Cox6a1/Atp5d/Ndufs7/Fxn/Atp5j2/Coq7/Ndufa13/Nop53/Immp2l/Cyc1	39
BP	GO:0042776	proton motive force-driven mitochondrial ATP synthesis	21/584	5.63307e-12	ENSMUSG00000057411/ENSMUSG00000035674/ENSMUSG00000031059/ENSMUSG00000040048/ENSMUSG00000002379/ENSMUSG00000024038/ENSMUSG00000034566/ENSMUSG00000000399/ENSMUSG00000059734/ENSMUSG00000037916/ENSMUSG00000033938/ENSMUSG00000022354/ENSMUSG00000009863/ENSMUSG00000025204/ENSMUSG00000041881/ENSMUSG00000022956/ENSMUSG00000022820/ENSMUSG00000003072/ENSMUSG00000020153/ENSMUSG00000038690/ENSMUSG00000036199	Antkmt/Ndufa3/Ndufb11/Ndufb10/Ndufa11/Ndufv3/Atp5h/Ndufa9/Ndufs8/Ndufv1/Ndufb7/Ndufb9/Sdhb/Ndufb8/Ndufa7/Atp5o/Ndufb4/Atp5d/Ndufs7/Atp5j2/Ndufa13	21
BP	GO:0006754	ATP biosynthetic process	23/584	4.78902e-10	ENSMUSG00000057411/ENSMUSG00000035674/ENSMUSG00000031059/ENSMUSG00000040048/ENSMUSG00000002379/ENSMUSG00000024038/ENSMUSG00000034566/ENSMUSG00000000399/ENSMUSG00000059734/ENSMUSG00000037916/ENSMUSG00000033938/ENSMUSG00000022354/ENSMUSG00000009863/ENSMUSG00000025204/ENSMUSG00000041881/ENSMUSG00000022956/ENSMUSG00000022820/ENSMUSG00000003072/ENSMUSG00000020153/ENSMUSG00000038690/ENSMUSG00000036199/…	Antkmt/Ndufa3/Ndufb11/Ndufb10/Ndufa11/Ndufv3/Atp5h/Ndufa9/Ndufs8/Ndufv1/Ndufb7/Ndufb9/Sdhb/Ndufb8/Ndufa7/Atp5o/Ndufb4/Atp5d/Ndufs7/Atp5j2/Ndufa13/Atp5g1/Atp5g2	23
BP	GO:0009206	purine ribonucleoside triphosphate biosynthetic process	24/584	4.78902e-10	ENSMUSG00000057411/ENSMUSG00000035674/ENSMUSG00000031059/ENSMUSG00000040048/ENSMUSG00000002379/ENSMUSG00000024038/ENSMUSG00000034566/ENSMUSG00000000399/ENSMUSG00000059734/ENSMUSG00000037916/ENSMUSG00000033938/ENSMUSG00000022354/ENSMUSG00000009863/ENSMUSG00000025204/ENSMUSG00000041881/ENSMUSG00000022956/ENSMUSG00000022820/ENSMUSG00000003072/ENSMUSG00000020153/ENSMUSG00000038690/ENSMUSG00000036199/…	Antkmt/Ndufa3/Ndufb11/Ndufb10/Ndufa11/Ndufv3/Atp5h/Ndufa9/Ndufs8/Ndufv1/Ndufb7/Ndufb9/Sdhb/Ndufb8/Ndufa7/Atp5o/Ndufb4/Atp5d/Ndufs7/Atp5j2/Ndufa13/Atp5g1/Atp5g2/Nme5	24
BP	GO:0009145	purine nucleoside triphosphate biosynthetic process	24/584	4.78902e-10	ENSMUSG00000057411/ENSMUSG00000035674/ENSMUSG00000031059/ENSMUSG00000040048/ENSMUSG00000002379/ENSMUSG00000024038/ENSMUSG00000034566/ENSMUSG00000000399/ENSMUSG00000059734/ENSMUSG00000037916/ENSMUSG00000033938/ENSMUSG00000022354/ENSMUSG00000009863/ENSMUSG00000025204/ENSMUSG00000041881/ENSMUSG00000022956/ENSMUSG00000022820/ENSMUSG00000003072/ENSMUSG00000020153/ENSMUSG00000038690/ENSMUSG00000036199/…	Antkmt/Ndufa3/Ndufb11/Ndufb10/Ndufa11/Ndufv3/Atp5h/Ndufa9/Ndufs8/Ndufv1/Ndufb7/Ndufb9/Sdhb/Ndufb8/Ndufa7/Atp5o/Ndufb4/Atp5d/Ndufs7/Atp5j2/Ndufa13/Atp5g1/Atp5g2/Nme5	24
BP	GO:0009142	nucleoside triphosphate biosynthetic process	25/584	4.78902e-10	ENSMUSG00000057411/ENSMUSG00000035674/ENSMUSG00000031059/ENSMUSG00000040048/ENSMUSG00000002379/ENSMUSG00000024038/ENSMUSG00000034566/ENSMUSG00000000399/ENSMUSG00000059734/ENSMUSG00000037916/ENSMUSG00000033938/ENSMUSG00000022354/ENSMUSG00000009863/ENSMUSG00000025204/ENSMUSG00000041881/ENSMUSG00000022956/ENSMUSG00000022820/ENSMUSG00000003072/ENSMUSG00000020153/ENSMUSG00000038690/ENSMUSG00000036199/…	Antkmt/Ndufa3/Ndufb11/Ndufb10/Ndufa11/Ndufv3/Atp5h/Ndufa9/Ndufs8/Ndufv1/Ndufb7/Ndufb9/Sdhb/Ndufb8/Ndufa7/Atp5o/Ndufb4/Atp5d/Ndufs7/Atp5j2/Ndufa13/Cmpk2/Atp5g1/Atp5g2/Nme5	25
BP	GO:0009201	ribonucleoside triphosphate biosynthetic process	24/584	9.5424e-10	ENSMUSG00000057411/ENSMUSG00000035674/ENSMUSG00000031059/ENSMUSG00000040048/ENSMUSG00000002379/ENSMUSG00000024038/ENSMUSG00000034566/ENSMUSG00000000399/ENSMUSG00000059734/ENSMUSG00000037916/ENSMUSG00000033938/ENSMUSG00000022354/ENSMUSG00000009863/ENSMUSG00000025204/ENSMUSG00000041881/ENSMUSG00000022956/ENSMUSG00000022820/ENSMUSG00000003072/ENSMUSG00000020153/ENSMUSG00000038690/ENSMUSG00000036199/…	Antkmt/Ndufa3/Ndufb11/Ndufb10/Ndufa11/Ndufv3/Atp5h/Ndufa9/Ndufs8/Ndufv1/Ndufb7/Ndufb9/Sdhb/Ndufb8/Ndufa7/Atp5o/Ndufb4/Atp5d/Ndufs7/Atp5j2/Ndufa13/Atp5g1/Atp5g2/Nme5	24
CC	GO:0098798	mitochondrial protein-containing complex	54/585	9.33528e-21	ENSMUSG00000020477/ENSMUSG00000035674/ENSMUSG00000019710/ENSMUSG00000030802/ENSMUSG00000034932/ENSMUSG00000025651/ENSMUSG00000065990/ENSMUSG00000031059/ENSMUSG00000040048/ENSMUSG00000002379/ENSMUSG00000024038/ENSMUSG00000034566/ENSMUSG00000037772/ENSMUSG00000000399/ENSMUSG00000054312/ENSMUSG00000059734/ENSMUSG00000037916/ENSMUSG00000020163/ENSMUSG00000005674/ENSMUSG00000032330/ENSMUSG00000038880/…	Mrps24/Ndufa3/Mrpl24/Bckdk/Mrpl54/Uqcrc1/Aurkaip1/Ndufb11/Ndufb10/Ndufa11/Ndufv3/Atp5h/Mrpl23/Ndufa9/Mrps21/Ndufs8/Ndufv1/Uqcr11/Tomm40l/Cox7a2/Mrps34/Ndufb7/Mrps15/Cox4i1/Phb/Mrps14/Pdhx/Ndufb9/Sdhb/Ndufb8/Ndufa7/Mrpl20/Atp5o/Cox8b/Ndufb4/Micos13/Cox6a1/Atp5d/Ndufs7/Mrpl48/Fxn/Atp5j2/Mrpl28/Mrps7/Bckdha/Ndufa13/Mrps25/Mrpl42/Immp2l/Mrpl36/Atp5g1/Timm17b/Atp5g2/Cyc1	54
CC	GO:0098800	inner mitochondrial membrane protein complex	33/585	7.23213e-15	ENSMUSG00000035674/ENSMUSG00000025651/ENSMUSG00000031059/ENSMUSG00000040048/ENSMUSG00000002379/ENSMUSG00000024038/ENSMUSG00000034566/ENSMUSG00000000399/ENSMUSG00000059734/ENSMUSG00000037916/ENSMUSG00000020163/ENSMUSG00000032330/ENSMUSG00000033938/ENSMUSG00000031818/ENSMUSG00000038845/ENSMUSG00000022354/ENSMUSG00000009863/ENSMUSG00000025204/ENSMUSG00000041881/ENSMUSG00000022956/ENSMUSG00000025488/…	Ndufa3/Uqcrc1/Ndufb11/Ndufb10/Ndufa11/Ndufv3/Atp5h/Ndufa9/Ndufs8/Ndufv1/Uqcr11/Cox7a2/Ndufb7/Cox4i1/Phb/Ndufb9/Sdhb/Ndufb8/Ndufa7/Atp5o/Cox8b/Ndufb4/Micos13/Cox6a1/Atp5d/Ndufs7/Atp5j2/Ndufa13/Immp2l/Atp5g1/Timm17b/Atp5g2/Cyc1	33
CC	GO:0005746	mitochondrial respirasome	23/585	1.28025e-11	ENSMUSG00000035674/ENSMUSG00000025651/ENSMUSG00000031059/ENSMUSG00000040048/ENSMUSG00000002379/ENSMUSG00000024038/ENSMUSG00000000399/ENSMUSG00000059734/ENSMUSG00000037916/ENSMUSG00000020163/ENSMUSG00000032330/ENSMUSG00000033938/ENSMUSG00000031818/ENSMUSG00000022354/ENSMUSG00000009863/ENSMUSG00000025204/ENSMUSG00000041881/ENSMUSG00000025488/ENSMUSG00000022820/ENSMUSG00000041697/ENSMUSG00000020153/…	Ndufa3/Uqcrc1/Ndufb11/Ndufb10/Ndufa11/Ndufv3/Ndufa9/Ndufs8/Ndufv1/Uqcr11/Cox7a2/Ndufb7/Cox4i1/Ndufb9/Sdhb/Ndufb8/Ndufa7/Cox8b/Ndufb4/Cox6a1/Ndufs7/Ndufa13/Cyc1	23
CC	GO:0098803	respiratory chain complex	23/585	1.28025e-11	ENSMUSG00000035674/ENSMUSG00000025651/ENSMUSG00000031059/ENSMUSG00000040048/ENSMUSG00000002379/ENSMUSG00000024038/ENSMUSG00000000399/ENSMUSG00000059734/ENSMUSG00000037916/ENSMUSG00000020163/ENSMUSG00000032330/ENSMUSG00000033938/ENSMUSG00000031818/ENSMUSG00000022354/ENSMUSG00000009863/ENSMUSG00000025204/ENSMUSG00000041881/ENSMUSG00000025488/ENSMUSG00000022820/ENSMUSG00000041697/ENSMUSG00000020153/…	Ndufa3/Uqcrc1/Ndufb11/Ndufb10/Ndufa11/Ndufv3/Ndufa9/Ndufs8/Ndufv1/Uqcr11/Cox7a2/Ndufb7/Cox4i1/Ndufb9/Sdhb/Ndufb8/Ndufa7/Cox8b/Ndufb4/Cox6a1/Ndufs7/Ndufa13/Cyc1	23
CC	GO:0070469	respirasome	23/585	4.53528e-11	ENSMUSG00000035674/ENSMUSG00000025651/ENSMUSG00000031059/ENSMUSG00000040048/ENSMUSG00000002379/ENSMUSG00000024038/ENSMUSG00000000399/ENSMUSG00000059734/ENSMUSG00000037916/ENSMUSG00000020163/ENSMUSG00000032330/ENSMUSG00000033938/ENSMUSG00000031818/ENSMUSG00000022354/ENSMUSG00000009863/ENSMUSG00000025204/ENSMUSG00000041881/ENSMUSG00000025488/ENSMUSG00000022820/ENSMUSG00000041697/ENSMUSG00000020153/…	Ndufa3/Uqcrc1/Ndufb11/Ndufb10/Ndufa11/Ndufv3/Ndufa9/Ndufs8/Ndufv1/Uqcr11/Cox7a2/Ndufb7/Cox4i1/Ndufb9/Sdhb/Ndufb8/Ndufa7/Cox8b/Ndufb4/Cox6a1/Ndufs7/Ndufa13/Cyc1	23
CC	GO:1990204	oxidoreductase complex	24/585	7.66016e-10	ENSMUSG00000035674/ENSMUSG00000030802/ENSMUSG00000025651/ENSMUSG00000031059/ENSMUSG00000040048/ENSMUSG00000002379/ENSMUSG00000024038/ENSMUSG00000020456/ENSMUSG00000000399/ENSMUSG00000059734/ENSMUSG00000037916/ENSMUSG00000020163/ENSMUSG00000033938/ENSMUSG00000010914/ENSMUSG00000022354/ENSMUSG00000009863/ENSMUSG00000025204/ENSMUSG00000041881/ENSMUSG00000022820/ENSMUSG00000020153/ENSMUSG00000060376/…	Ndufa3/Bckdk/Uqcrc1/Ndufb11/Ndufb10/Ndufa11/Ndufv3/Ogdh/Ndufa9/Ndufs8/Ndufv1/Uqcr11/Ndufb7/Pdhx/Ndufb9/Sdhb/Ndufb8/Ndufa7/Ndufb4/Ndufs7/Bckdha/Ndufa13/Cyc1/Cyb5r3	24
CC	GO:0005747	mitochondrial respiratory chain complex I	15/585	1.76501e-08	ENSMUSG00000035674/ENSMUSG00000031059/ENSMUSG00000040048/ENSMUSG00000002379/ENSMUSG00000024038/ENSMUSG00000000399/ENSMUSG00000059734/ENSMUSG00000037916/ENSMUSG00000033938/ENSMUSG00000022354/ENSMUSG00000025204/ENSMUSG00000041881/ENSMUSG00000022820/ENSMUSG00000020153/ENSMUSG00000036199	Ndufa3/Ndufb11/Ndufb10/Ndufa11/Ndufv3/Ndufa9/Ndufs8/Ndufv1/Ndufb7/Ndufb9/Ndufb8/Ndufa7/Ndufb4/Ndufs7/Ndufa13	15
CC	GO:0030964	NADH dehydrogenase complex	15/585	1.76501e-08	ENSMUSG00000035674/ENSMUSG00000031059/ENSMUSG00000040048/ENSMUSG00000002379/ENSMUSG00000024038/ENSMUSG00000000399/ENSMUSG00000059734/ENSMUSG00000037916/ENSMUSG00000033938/ENSMUSG00000022354/ENSMUSG00000025204/ENSMUSG00000041881/ENSMUSG00000022820/ENSMUSG00000020153/ENSMUSG00000036199	Ndufa3/Ndufb11/Ndufb10/Ndufa11/Ndufv3/Ndufa9/Ndufs8/Ndufv1/Ndufb7/Ndufb9/Ndufb8/Ndufa7/Ndufb4/Ndufs7/Ndufa13	15
CC	GO:0045271	respiratory chain complex I	15/585	1.76501e-08	ENSMUSG00000035674/ENSMUSG00000031059/ENSMUSG00000040048/ENSMUSG00000002379/ENSMUSG00000024038/ENSMUSG00000000399/ENSMUSG00000059734/ENSMUSG00000037916/ENSMUSG00000033938/ENSMUSG00000022354/ENSMUSG00000025204/ENSMUSG00000041881/ENSMUSG00000022820/ENSMUSG00000020153/ENSMUSG00000036199	Ndufa3/Ndufb11/Ndufb10/Ndufa11/Ndufv3/Ndufa9/Ndufs8/Ndufv1/Ndufb7/Ndufb9/Ndufb8/Ndufa7/Ndufb4/Ndufs7/Ndufa13	15
CC	GO:0000313	organellar ribosome	17/585	7.87853e-07	ENSMUSG00000020477/ENSMUSG00000019710/ENSMUSG00000034932/ENSMUSG00000065990/ENSMUSG00000037772/ENSMUSG00000054312/ENSMUSG00000038880/ENSMUSG00000028861/ENSMUSG00000058267/ENSMUSG00000041881/ENSMUSG00000029066/ENSMUSG00000030706/ENSMUSG00000024181/ENSMUSG00000046756/ENSMUSG00000014551/ENSMUSG00000062981/ENSMUSG00000021607	Mrps24/Mrpl24/Mrpl54/Aurkaip1/Mrpl23/Mrps21/Mrps34/Mrps15/Mrps14/Ndufa7/Mrpl20/Mrpl48/Mrpl28/Mrps7/Mrps25/Mrpl42/Mrpl36	17
MF	GO:0003735	structural constituent of ribosome	19/570	0.00653775	ENSMUSG00000020477/ENSMUSG00000019710/ENSMUSG00000034932/ENSMUSG00000037772/ENSMUSG00000054312/ENSMUSG00000038880/ENSMUSG00000028861/ENSMUSG00000058267/ENSMUSG00000074129/ENSMUSG00000041881/ENSMUSG00000029066/ENSMUSG00000025362/ENSMUSG00000093674/ENSMUSG00000024608/ENSMUSG00000024181/ENSMUSG00000046756/ENSMUSG00000014551/ENSMUSG00000021607/ENSMUSG00000068240	Mrps24/Mrpl24/Mrpl54/Mrpl23/Mrps21/Mrps34/Mrps15/Mrps14/Rpl13a/Ndufa7/Mrpl20/Rps26/Rpl41/Rps14/Mrpl28/Mrps7/Mrps25/Mrpl36/Gm11808	19
MF	GO:0004364	glutathione transferase activity	7/570	0.008473	ENSMUSG00000033318/ENSMUSG00000004032/ENSMUSG00000025068/ENSMUSG00000050737/ENSMUSG00000027890/ENSMUSG00000060803/ENSMUSG00000058135	Gstt2/Gstm5/Gsto1/Ptges/Gstm4/Gstp1/Gstm1	7
MF	GO:0016765	transferase activity, transferring alkyl or aryl (other than methyl) groups	10/570	0.008473	ENSMUSG00000033318/ENSMUSG00000004032/ENSMUSG00000025068/ENSMUSG00000050737/ENSMUSG00000029319/ENSMUSG00000027890/ENSMUSG00000012117/ENSMUSG00000024505/ENSMUSG00000060803/ENSMUSG00000058135	Gstt2/Gstm5/Gsto1/Ptges/Coq2/Gstm4/Dhdds/Dtwd2/Gstp1/Gstm1	10
MF	GO:0016209	antioxidant activity	11/570	0.008473	ENSMUSG00000033318/ENSMUSG00000024953/ENSMUSG00000025289/ENSMUSG00000031722/ENSMUSG00000025068/ENSMUSG00000028964/ENSMUSG00000050737/ENSMUSG00000075706/ENSMUSG00000060803/ENSMUSG00000029059/ENSMUSG00000034108	Gstt2/Prdx5/Prdx4/Hp/Gsto1/Park7/Ptges/Gpx4/Gstp1/Prxl2b/Ccs	11
MF	GO:0016651	oxidoreductase activity, acting on NAD(P)H	10/570	0.0104859	ENSMUSG00000028621/ENSMUSG00000000399/ENSMUSG00000059734/ENSMUSG00000037916/ENSMUSG00000033938/ENSMUSG00000022763/ENSMUSG00000020153/ENSMUSG00000051483/ENSMUSG00000039450/ENSMUSG00000018042	Cyb5rl/Ndufa9/Ndufs8/Ndufv1/Ndufb7/Aifm3/Ndufs7/Cbr1/Dcxr/Cyb5r3	10
MF	GO:0004601	peroxidase activity	8/570	0.0228008	ENSMUSG00000033318/ENSMUSG00000024953/ENSMUSG00000025289/ENSMUSG00000028964/ENSMUSG00000050737/ENSMUSG00000075706/ENSMUSG00000060803/ENSMUSG00000029059	Gstt2/Prdx5/Prdx4/Park7/Ptges/Gpx4/Gstp1/Prxl2b	8
MF	GO:0016684	oxidoreductase activity, acting on peroxide as acceptor	8/570	0.0266991	ENSMUSG00000033318/ENSMUSG00000024953/ENSMUSG00000025289/ENSMUSG00000028964/ENSMUSG00000050737/ENSMUSG00000075706/ENSMUSG00000060803/ENSMUSG00000029059	Gstt2/Prdx5/Prdx4/Park7/Ptges/Gpx4/Gstp1/Prxl2b	8
MF	GO:0015078	proton transmembrane transporter activity	12/570	0.0266991	ENSMUSG00000031170/ENSMUSG00000034566/ENSMUSG00000024121/ENSMUSG00000022956/ENSMUSG00000003072/ENSMUSG00000038690/ENSMUSG00000006057/ENSMUSG00000062683/ENSMUSG00000022551/ENSMUSG00000020264/ENSMUSG00000004285/ENSMUSG00000070570	Slc38a5/Atp5h/Atp6v0c/Atp5o/Atp5d/Atp5j2/Atp5g1/Atp5g2/Cyc1/Slc36a2/Atp6v1f/Slc17a7	12
MF	GO:0016903	oxidoreductase activity, acting on the aldehyde or oxo group of donors	8/570	0.0424395	ENSMUSG00000020456/ENSMUSG00000053279/ENSMUSG00000001642/ENSMUSG00000010914/ENSMUSG00000053644/ENSMUSG00000060376/ENSMUSG00000025007/ENSMUSG00000020256	Ogdh/Aldh1a1/Akr1b3/Pdhx/Aldh7a1/Bckdha/Aldh18a1/Aldh1l2	8
